# Supplementary material for: Non-immersive virtual reality telerehabilitation for motor accuracy and precision in individuals with Cerebral Palsy: A non-randomized clinical trial
Source: PLoS One. 2026 Mar 13;21(3):e0343934. doi: 10.1371/journal.pone.0343934 (PMC12987460; doi:10.1371/journal.pone.0343934)
Supplement: S3 Table — (XLSX) [file pone.0343934.s003.xlsx]

## Sheet: Effect Sizes (Type III)
dependent variable		within factor	DF*	DF*	F	p-value	Effect size*
Position 1	Absolute Error	moment	2	905	0.073	0.93	0.0001613
		day	10	905	1.803	0.056	0.0195335
	Variable Error	moment	2	905	0.638	0.529	0.00140796
		day	10	905	0.607	0.809	0.0066625
Position 2	Absolute Error	moment	2	966	0.746	0.475	0.00154213
		day	10	966	1.964	0.034	0.0199261
	Variable Error	moment	2	966	0.594	0.552	0.0012283
		day	10	966	1.069	0.383	0.0109451
Position 3	Absolute Error	moment	2	962	0.211	0.81	0.000438477
		day	10	962	2.61	0.004	0.0264143
	Variable Error	moment	2	962	0.084	0.92	0.000174606
		day	10	962	2.449	0.007	0.0248254
Position 4	Absolute Error	moment	2	894	5.211	0.006	0.0115234
		day	10	894	2.538	0.005	0.0276056
	Variable Error	moment	2	894	0.553	0.575	0.00123561
		day	10	894	1.698	0.077	0.0186393
Hits		moment	2	952	1.705	0.182	0.00356915
		day	10	952	2.139	0.019	0.0219747
			*degrees of freedom				*partial eta squared
Mean, Standard Error (SE) and Confidence Interval (CI)
AE
Absolute Error - POSITION 1					Absolute Error - POSITION 2					Absolute Error - POSITION 3					Absolute Error - POSITION 4
Day	Mean	SE	CI low	CI high	Day	Mean	SE	CI low	CI high	Day	Mean	SE	CI low	CI high	Day	Mean	SE	CI low	CI high
1	1278.84	91.015	1100.21	1457.46	1	1402.3	100.813	1204.46	1600.13	1	1691.17	105.325	1484.47	1897.86	1	1254.62	83.746	1090.26	1418.98
2	923.433	94.591	737.79	1109.08	2	1382.32	105.086	1176.1	1588.54	2	1226.52	109.303	1012.02	1441.02	2	881.664	86.683	711.538	1051.79
3	838.59	100.351	641.642	1035.54	3	1458.69	108.813	1245.15	1672.22	3	1227.09	113.179	1004.98	1449.2	3	935.988	90.511	758.349	1113.63
4	969.884	99.892	773.836	1165.93	4	1289.78	108.813	1076.24	1503.32	4	1253.79	113.179	1031.68	1475.9	4	880.485	90.89	702.102	1058.87
5	977.882	98.643	784.287	1171.48	5	1315.02	109.366	1100.39	1529.64	5	1205.14	114.365	980.709	1429.58	5	997.217	89.896	820.784	1173.65
6	922.228	98.105	729.688	1114.77	6	1208.17	109.366	993.551	1422.8	6	1090.11	113.755	866.876	1313.35	6	937.039	90.448	759.524	1114.55
7	809.008	99.746	613.248	1004.77	7	1130.96	109.366	916.335	1345.58	7	1154.09	113.755	930.851	1377.33	7	847.414	89.863	671.047	1023.78
8	847.4	105.927	639.509	1055.29	8	970.477	115.566	743.687	1197.27	8	1160.49	120.203	924.604	1396.39	8	810.199	94.724	624.292	996.106
9	964.344	106.534	755.263	1173.43	9	1017.14	118.352	784.884	1249.4	9	1282.04	122.358	1041.92	1522.16	9	711.112	98.493	517.808	904.415
10	1023.87	112.479	803.117	1244.62	10	1158.03	124.59	913.534	1402.53	10	1099.32	129.59	845.008	1353.63	10	786.017	103.543	582.801	989.232
11	902.515	125.885	655.453	1149.58	11	1221.93	140.745	945.734	1498.14	11	954.087	150.495	658.75	1249.42	11	886.336	113.959	662.677	1109.99
VE
Variable Error - POSITION 1					Variable Error - POSITION 2					Variable Error - POSITION 3					Variable Error - POSITION 4
Day	Mean	SE	CI low	CI high	Day	Mean	SE	CI low	CI high	Day	Mean	SE	CI low	CI high	Day	Mean	SE	CI low	CI high
1	879.099	61.98	757.457	1000.74	1	1124.68	59.593	1007.73	1241.62	1	1124.37	63.707	999.351	1249.39	1	778.84	64.15	652.938	904.742
2	844.188	64.415	717.767	970.609	2	1142.33	62.119	1020.43	1264.24	2	1122.64	66.113	992.895	1252.38	2	782.645	66.4	652.327	912.964
3	759.144	68.338	625.024	893.264	3	1019.5	64.322	893.274	1145.73	3	1055.59	68.457	921.246	1189.93	3	866.983	69.332	730.91	1003.06
4	842.988	68.026	709.482	976.495	4	1122.48	64.322	996.255	1248.71	4	1151.42	68.457	1017.08	1285.77	4	779.18	69.623	642.537	915.823
5	862.944	67.175	731.108	994.78	5	1143.34	64.649	1016.47	1270.21	5	1150.04	69.175	1014.28	1285.79	5	874.605	68.862	739.456	1009.75
6	821.276	66.809	690.158	952.394	6	1128.15	64.649	1001.28	1255.02	6	1052.4	68.806	917.375	1187.43	6	978.565	69.284	842.587	1114.54
7	759.478	67.926	626.167	892.788	7	1017.16	64.649	890.288	1144.03	7	963.822	68.806	828.795	1098.85	7	900.857	68.836	765.758	1035.96
8	851.132	72.135	709.56	992.703	8	983.58	68.314	849.52	1117.64	8	970.534	72.706	827.853	1113.21	8	923.437	72.56	781.03	1065.84
9	777.273	72.548	634.89	919.656	9	992.861	69.961	855.568	1130.15	9	811.31	74.009	666.072	956.548	9	749.12	75.446	601.047	897.192
10	736.056	76.597	585.727	886.385	10	986.298	73.648	841.768	1130.83	10	967.951	78.384	814.128	1121.77	10	830.817	79.315	675.152	986.483
11	720.354	85.727	552.108	888.601	11	1021.41	83.198	858.138	1184.68	11	871.538	91.028	692.901	1050.17	11	613.721	87.294	442.396	785.046
HITS
Day	Mean	SE	CI low	CI high
1	45.844	2.353	41.227	50.461
2	53.847	2.398	49.141	58.552
3	52.831	2.484	47.955	57.706
4	54.192	2.471	49.343	59.041
5	56.456	2.484	51.582	61.33
6	57.726	2.484	52.852	62.6
7	57.021	2.497	52.121	61.921
8	58.579	2.655	53.368	63.789
9	55.075	2.722	49.732	60.417
10	54.164	2.829	48.612	59.717
11	50.231	3.226	43.9	56.562
